# Supplementary material for: Biodistribution of Mesenchymal Stem Cell-Derived Extracellular Vesicles in a Radiation Injury Bone Marrow Murine Model
Source: Int J Mol Sci. 2019 Nov 2;20(21):5468. doi: 10.3390/ijms20215468 (PMC6861905; doi:10.3390/ijms20215468)
Supplement: Supplementary file 1 [file ijms-20-05468-s001.zip]

Archive with 4 entries (4 files):
- ijms--supplementary/Supplemental Figure 1.tiff
- ijms--supplementary/Supplemental Figure 2.tiff
- ijms--supplementary/Supplemental Figure 3.tiff
- ijms--supplementary/supplemental Figure Legends.docx
